# Supplementary material for: Chiropteran (Hypsugo savii) Post-Natal Brain 2D-In Vitro Models: Primary Cell Isolation, Immortalization and Transcriptomic Changes
Source: Animals (Basel). 2026 Jul 2;16(13):2037. doi: 10.3390/ani16132037 (PMC13360592; doi:10.3390/ani16132037)
Supplement: Supplementary file 1 [file animals-16-02037-s001.zip › Table S1.xlsx]

## Sheet: Sheet1
Gene	Term	Symbol
ENSECAG00000026997	Astrocytes	CLDN10
ENSECAG00000022392	Astrocytes	LCAT
ENSECAG00000008703	Astrocytes	ACSBG1
ENSECAG00000058491	Astrocytes	ENSECAG00000058491
ENSECAG00000019533	Astrocytes	FGFR3
ENSECAG00000021048	Astrocytes	ALDH1L1
ENSECAG00000023416	Astrocytes	F3
ENSECAG00000015711	Astrocytes	AGT
ENSECAG00000032625	Astrocytes	ENSECAG00000032625
ENSECAG00000032943	Astrocytes	ENSECAG00000032943
ENSECAG00000038519	Astrocytes	ENSECAG00000038519
ENSECAG00000038865	Astrocytes	ENSECAG00000038865
ENSECAG00000019896	Astrocytes	BTBD17
ENSECAG00000014510	Astrocytes	SLC7A10
ENSECAG00000010023	Astrocytes	GFAP
ENSECAG00000011609	Astrocytes	TIMP4
ENSECAG00000002389	Astrocytes	GLDC
ENSECAG00000007439	Astrocytes	GRIN2C
ENSECAG00000011350	Astrocytes	SCARA3
ENSECAG00000008033	Astrocytes	SLC25A18
ENSECAG00000019243	Astrocytes	HSD11B1
ENSECAG00000029287	Astrocytes	HOPX
ENSECAG00000012582	Astrocytes	PLCD4
ENSECAG00000004220	Astrocytes	SLC6A11
ENSECAG00000024312	Astrocytes	RORB
ENSECAG00000000525	Astrocytes	SLC39A12
ENSECAG00000053118	Astrocytes	OAF
ENSECAG00000012140	Astrocytes	BMPR1B
ENSECAG00000016865	Astrocytes	ENTPD2
ENSECAG00000026825	Astrocytes	ENSECAG00000026825
ENSECAG00000014487	Astrocytes	SLC14A1
ENSECAG00000012695	Astrocytes	DBX2
ENSECAG00000036474	Astrocytes	HES5
ENSECAG00000016039	Astrocytes	SLC27A1
ENSECAG00000010188	Astrocytes	ABHD3
ENSECAG00000009427	Astrocytes	TLCD1
ENSECAG00000018510	Astrocytes	RGS20
ENSECAG00000021101	Astrocytes	LGI4
ENSECAG00000005983	Astrocytes	PHKG1
ENSECAG00000000795	Astrocytes	ADHFE1
ENSECAG00000030788	Astrocytes	DIO2
ENSECAG00000019744	Astrocytes	GPC5
ENSECAG00000055269	Astrocytes	ENSECAG00000055269
ENSECAG00000011190	Astrocytes	METRN
ENSECAG00000021749	Astrocytes	ENSECAG00000021749
ENSECAG00000022794	Astrocytes	ENSECAG00000022794
ENSECAG00000001854	Astrocytes	TST
ENSECAG00000017678	Astrocytes	FZD2
ENSECAG00000008426	Astrocytes	PAPSS2
ENSECAG00000032595	Astrocytes	PDPN
ENSECAG00000016735	Astrocytes	VCAM1
ENSECAG00000017315	Astrocytes	SLC15A2
ENSECAG00000002188	Astrocytes	KCNJ16
ENSECAG00000000132	Astrocytes	MAOB
ENSECAG00000023905	Astrocytes	CYP2J2
ENSECAG00000018990	Astrocytes	NR2E1
ENSECAG00000005228	Astrocytes	PHGDH
ENSECAG00000013703	Astrocytes	PPP1R3C
ENSECAG00000018756	Astrocytes	GPLD1
ENSECAG00000014767	Astrocytes	PLXNB1
ENSECAG00000020763	Astrocytes	MGST1
ENSECAG00000011123	Astrocytes	GABRG1
ENSECAG00000032051	Astrocytes	LFNG
ENSECAG00000031486	Astrocytes	ENSECAG00000031486
ENSECAG00000035475	Astrocytes	ENSECAG00000035475
ENSECAG00000008351	Astrocytes	MMP14
ENSECAG00000021296	Astrocytes	RFTN2
ENSECAG00000028448	Astrocytes	ENSECAG00000028448
ENSECAG00000034175	Astrocytes	ENSECAG00000034175
ENSECAG00000039768	Astrocytes	CYP2D84
ENSECAG00000040369	Astrocytes	CYP2D50
ENSECAG00000052538	Astrocytes	ENSECAG00000052538
ENSECAG00000020170	Astrocytes	RBP2
ENSECAG00000035746	Astrocytes	ENSECAG00000035746
ENSECAG00000019394	Astrocytes	ACAA2
ENSECAG00000023870	Astrocytes	ACSS1
ENSECAG00000057741	Astrocytes	NRARP
ENSECAG00000021589	Astrocytes	TMEM176A
ENSECAG00000045015	Astrocytes	ENSECAG00000045015
ENSECAG00000020037	Astrocytes	CTSO
ENSECAG00000022113	Astrocytes	DECR1
ENSECAG00000024325	Astrocytes	KIAA2012
ENSECAG00000018126	Astrocytes	PRELP
ENSECAG00000016856	Astrocytes	SLC7A2
ENSECAG00000032014	Astrocytes	SOX21
ENSECAG00000019343	Astrocytes	ALDH1A1
ENSECAG00000034330	Astrocytes	ENSECAG00000034330
ENSECAG00000024668	Astrocytes	IGDCC4
ENSECAG00000021092	Astrocytes	KLF15
ENSECAG00000041218	Astrocytes	LPAR4
ENSECAG00000014308	Astrocytes	PACRG
ENSECAG00000020167	Astrocytes	RGMA
ENSECAG00000016309	Astrocytes	ZFYVE21
ENSECAG00000011833	Choroid plexus cells	ENSECAG00000011833
ENSECAG00000020411	Choroid plexus cells	ENSECAG00000020411
ENSECAG00000011833	Choroid plexus cells	ENSECAG00000011833
ENSECAG00000020411	Choroid plexus cells	ENSECAG00000020411
ENSECAG00000007786	Choroid plexus cells	KCNJ13
ENSECAG00000009483	Choroid plexus cells	PRLR
ENSECAG00000016891	Choroid plexus cells	CLIC6
ENSECAG00000012109	Choroid plexus cells	SOSTDC1
ENSECAG00000012109	Choroid plexus cells	SOSTDC1
ENSECAG00000006860	Choroid plexus cells	F5
ENSECAG00000021844	Choroid plexus cells	CALML4
ENSECAG00000021844	Choroid plexus cells	CALML4
ENSECAG00000039904	Choroid plexus cells	OTX2
ENSECAG00000019692	Choroid plexus cells	RDH5
ENSECAG00000019508	Choroid plexus cells	COL8A1
ENSECAG00000016927	Choroid plexus cells	SULF1
ENSECAG00000008185	Choroid plexus cells	KL
ENSECAG00000042684	Choroid plexus cells	KCNE2
ENSECAG00000007753	Choroid plexus cells	PRR32
ENSECAG00000023308	Choroid plexus cells	ENSECAG00000023308
ENSECAG00000052976	Choroid plexus cells	ENSECAG00000052976
ENSECAG00000052976	Choroid plexus cells	ENSECAG00000052976
ENSECAG00000003417	Choroid plexus cells	CLDN2
ENSECAG00000012552	Choroid plexus cells	DRC7
ENSECAG00000012552	Choroid plexus cells	DRC7
ENSECAG00000002256	Choroid plexus cells	ENSECAG00000002256
ENSECAG00000038379	Choroid plexus cells	ENSECAG00000038379
ENSECAG00000002256	Choroid plexus cells	ENSECAG00000002256
ENSECAG00000038379	Choroid plexus cells	ENSECAG00000038379
ENSECAG00000017136	Choroid plexus cells	HEMK1
ENSECAG00000023357	Choroid plexus cells	COL9A3
ENSECAG00000023357	Choroid plexus cells	COL9A3
ENSECAG00000020239	Choroid plexus cells	SLC2A12
ENSECAG00000007991	Choroid plexus cells	WDR86
ENSECAG00000009839	Choroid plexus cells	VAT1L
ENSECAG00000009974	Choroid plexus cells	PON3
ENSECAG00000018691	Choroid plexus cells	SLC16A8
ENSECAG00000012910	Choroid plexus cells	ACE
ENSECAG00000008979	Choroid plexus cells	AQP1
ENSECAG00000020485	Choroid plexus cells	PCOLCE2
ENSECAG00000016463	Choroid plexus cells	TMEM72
ENSECAG00000020619	Choroid plexus cells	MSX1
ENSECAG00000020619	Choroid plexus cells	MSX1
ENSECAG00000020619	Choroid plexus cells	MSX1
ENSECAG00000003563	Choroid plexus cells	BST2
ENSECAG00000003563	Choroid plexus cells	BST2
ENSECAG00000003563	Choroid plexus cells	BST2
ENSECAG00000015127	Choroid plexus cells	SLC13A4
ENSECAG00000015127	Choroid plexus cells	SLC13A4
ENSECAG00000024958	Choroid plexus cells	SLC4A2
ENSECAG00000014976	Choroid plexus cells	SLC4A5
ENSECAG00000021766	Choroid plexus cells	PCOLCE
ENSECAG00000021766	Choroid plexus cells	PCOLCE
ENSECAG00000021766	Choroid plexus cells	PCOLCE
ENSECAG00000013597	Choroid plexus cells	DAB2
ENSECAG00000013597	Choroid plexus cells	DAB2
ENSECAG00000013597	Choroid plexus cells	DAB2
ENSECAG00000013597	Choroid plexus cells	DAB2
ENSECAG00000009637	Choroid plexus cells	OCA2
ENSECAG00000007610	Choroid plexus cells	TMEM98
ENSECAG00000007610	Choroid plexus cells	TMEM98
ENSECAG00000017842	Endothelial cells	ABCB1
ENSECAG00000047513	Endothelial cells	CLDN5
ENSECAG00000011109	Endothelial cells	ADGRF5
ENSECAG00000017481	Endothelial cells	SLCO1A2
ENSECAG00000037450	Endothelial cells	PTPRB
ENSECAG00000005896	Endothelial cells	ADGRL4
ENSECAG00000036534	Endothelial cells	KLF2
ENSECAG00000034522	Endothelial cells	FOXQ1
ENSECAG00000020088	Endothelial cells	NOSTRIN
ENSECAG00000032321	Endothelial cells	ENSECAG00000032321
ENSECAG00000039739	Endothelial cells	ENSECAG00000039739
ENSECAG00000006991	Endothelial cells	PECAM1
ENSECAG00000010613	Endothelial cells	KLF4
ENSECAG00000016566	Endothelial cells	TEK
ENSECAG00000032285	Endothelial cells	EMCN
ENSECAG00000019975	Endothelial cells	LEF1
ENSECAG00000022420	Endothelial cells	LSR
ENSECAG00000006110	Endothelial cells	ESAM
ENSECAG00000009192	Endothelial cells	SRGN
ENSECAG00000009133	Endothelial cells	ACVRL1
ENSECAG00000011325	Endothelial cells	CGNL1
ENSECAG00000023509	Endothelial cells	CLIC5
ENSECAG00000021051	Endothelial cells	FLI1
ENSECAG00000008154	Endothelial cells	PAQR5
ENSECAG00000010667	Endothelial cells	ERG
ENSECAG00000020173	Endothelial cells	ENG
ENSECAG00000000701	Endothelial cells	FN1
ENSECAG00000009773	Endothelial cells	ABCG2
ENSECAG00000018196	Endothelial cells	C30H1orf115
ENSECAG00000011618	Endothelial cells	EDN1
ENSECAG00000021609	Endothelial cells	SLC40A1
ENSECAG00000004502	Endothelial cells	WFDC1
ENSECAG00000018507	Endothelial cells	CDH5
ENSECAG00000021108	Endothelial cells	RASIP1
ENSECAG00000006757	Endothelial cells	ENSECAG00000006757
ENSECAG00000009586	Endothelial cells	C13H16orf89
ENSECAG00000034383	Endothelial cells	AHNAK
ENSECAG00000007805	Endothelial cells	CCDC141
ENSECAG00000016324	Endothelial cells	CD93
ENSECAG00000017450	Endothelial cells	CMTM8
ENSECAG00000023383	Endothelial cells	DEGS2
ENSECAG00000019429	Endothelial cells	KDR
ENSECAG00000018419	Endothelial cells	ANXA3
ENSECAG00000028562	Endothelial cells	ENSECAG00000028562
ENSECAG00000014125	Endothelial cells	ENSECAG00000014125
ENSECAG00000014125	Endothelial cells	ENSECAG00000014125
ENSECAG00000006306	Endothelial cells	SLC38A5
ENSECAG00000017186	Endothelial cells	SLFN5
ENSECAG00000022018	Endothelial cells	TRIM47
ENSECAG00000010897	Endothelial cells	ETS1
ENSECAG00000020463	Endothelial cells	HSPB1
ENSECAG00000014732	Endothelial cells	ATP10A
ENSECAG00000016768	Endothelial cells	GATA2
ENSECAG00000015576	Endothelial cells	TMEM204
ENSECAG00000013724	Endothelial cells	FAS
ENSECAG00000003981	Endothelial cells	GIMAP6
ENSECAG00000006290	Endothelial cells	TGM2
ENSECAG00000047405	Endothelial cells	ICAM2
ENSECAG00000006177	Endothelial cells	TIE1
ENSECAG00000049814	Endothelial cells	ENSECAG00000049814
ENSECAG00000017445	Endothelial cells	KANK3
ENSECAG00000016987	Endothelial cells	NES
ENSECAG00000014710	Endothelial cells	FZD6
ENSECAG00000014247	Endothelial cells	TINAGL1
ENSECAG00000010445	Endothelial cells	ST3GAL6
ENSECAG00000012861	Endothelial cells	TBX3
ENSECAG00000012861	Endothelial cells	TBX3
ENSECAG00000016261	Endothelial cells	UACA
ENSECAG00000002916	Endothelial cells	CA14
ENSECAG00000009134	Endothelial cells	CAV1
ENSECAG00000007173	Endothelial cells	HMCN1
ENSECAG00000010778	Endothelial cells	VWF
ENSECAG00000013318	Endothelial cells	ZIC3
ENSECAG00000012673	Endothelial cells	SLC22A8
ENSECAG00000001373	Endothelial cells	HSPA12B
ENSECAG00000059003	Endothelial cells	ISG15
ENSECAG00000017808	Endothelial cells	MMRN2
ENSECAG00000023754	Endothelial cells	SHE
ENSECAG00000022252	Endothelial cells	ENSECAG00000022252
ENSECAG00000029193	Endothelial cells	ENSECAG00000029193
ENSECAG00000005241	Endothelial cells	THBD
ENSECAG00000017168	Endothelial cells	ABCC4
ENSECAG00000010738	Endothelial cells	AFAP1L1
ENSECAG00000027857	Endothelial cells	ENSECAG00000027857
ENSECAG00000037749	Endothelial cells	ENSECAG00000037749
ENSECAG00000051575	Endothelial cells	ENSECAG00000051575
ENSECAG00000018772	Endothelial cells	KIF26A
ENSECAG00000013323	Endothelial cells	PROM1
ENSECAG00000020664	Endothelial cells	ROBO4
ENSECAG00000022107	Endothelial cells	SLC16A4
ENSECAG00000025010	Endothelial cells	SLC39A8
ENSECAG00000001870	Endothelial cells	HEG1
ENSECAG00000047509	Endothelial cells	ENSECAG00000047509
ENSECAG00000004803	Endothelial cells	CLEC14A
ENSECAG00000024562	Endothelial cells	NOS3
ENSECAG00000012539	Endothelial cells	RASGRP3
ENSECAG00000016019	Endothelial cells	ST6GALNAC2
ENSECAG00000044784	Endothelial cells	ENSECAG00000044784
ENSECAG00000021765	Endothelial cells	TSPO
ENSECAG00000001598	Endothelial cells	IFI35
ENSECAG00000016154	Endothelial cells	LAYN
ENSECAG00000023264	Endothelial cells	RTP4
ENSECAG00000000847	Endothelial cells	SLC16A9
ENSECAG00000012156	Endothelial cells	USHBP1
ENSECAG00000009450	Endothelial cells	DDC
ENSECAG00000007359	Endothelial cells	IL10RB
ENSECAG00000009118	Endothelial cells	OCLN
ENSECAG00000020788	Endothelial cells	MECOM
ENSECAG00000020198	Endothelial cells	NOTUM
ENSECAG00000010049	Endothelial cells	TMEM252
ENSECAG00000009956	Endothelial cells	TMEM88
ENSECAG00000037149	Endothelial cells	ENSECAG00000037149
ENSECAG00000039673	Endothelial cells	ENSECAG00000039673
ENSECAG00000058364	Endothelial cells	ENSECAG00000058364
ENSECAG00000013004	Endothelial cells	ADCY4
ENSECAG00000015606	Endothelial cells	CSRP2
ENSECAG00000015025	Endothelial cells	GCH1
ENSECAG00000045714	Endothelial cells	GPR4
ENSECAG00000004433	Endothelial cells	ENSECAG00000004433
ENSECAG00000033029	Endothelial cells	ENSECAG00000033029
ENSECAG00000045402	Endothelial cells	ENSECAG00000045402
ENSECAG00000020957	Endothelial cells	LCN2
ENSECAG00000016753	Endothelial cells	LIMS2
ENSECAG00000016753	Endothelial cells	LIMS2
ENSECAG00000010055	Endothelial cells	RSAD2
ENSECAG00000028189	Endothelial cells	SOX18
ENSECAG00000018649	Endothelial cells	UCP2
ENSECAG00000021613	Endothelial cells	WWTR1
ENSECAG00000000589	Endothelial cells	HMGCS2
ENSECAG00000000589	Endothelial cells	HMGCS2
ENSECAG00000008545	Endothelial cells	ECM1
ENSECAG00000008545	Endothelial cells	ECM1
ENSECAG00000008545	Endothelial cells	ECM1
ENSECAG00000016458	Endothelial cells	FGD5
ENSECAG00000028822	Endothelial cells	ENSECAG00000028822
ENSECAG00000030155	Endothelial cells	ENSECAG00000030155
ENSECAG00000032894	Endothelial cells	ENSECAG00000032894
ENSECAG00000007881	Endothelial cells	IFIH1
ENSECAG00000008893	Endothelial cells	PARVB
ENSECAG00000018472	Endothelial cells	PDGFB
ENSECAG00000015966	Endothelial cells	SERPINB6
ENSECAG00000015721	Endothelial cells	SLC19A3
ENSECAG00000016417	Endothelial cells	TBC1D4
ENSECAG00000033952	Endothelial cells	TMEM123
ENSECAG00000052464	Endothelial cells	APOLD1
ENSECAG00000052464	Endothelial cells	APOLD1
ENSECAG00000017157	Endothelial cells	IER3
ENSECAG00000017157	Endothelial cells	IER3
ENSECAG00000017386	Endothelial cells	ITGA1
ENSECAG00000017386	Endothelial cells	ITGA1
ENSECAG00000032097	Endothelial cells	CNN2
ENSECAG00000019932	Endothelial cells	ENSECAG00000019932
ENSECAG00000022377	Endothelial cells	ENSECAG00000022377
ENSECAG00000029414	Endothelial cells	ENSECAG00000029414
ENSECAG00000033388	Endothelial cells	ENSECAG00000033388
ENSECAG00000038976	Endothelial cells	ENSECAG00000038976
ENSECAG00000019932	Endothelial cells	ENSECAG00000019932
ENSECAG00000022377	Endothelial cells	ENSECAG00000022377
ENSECAG00000029414	Endothelial cells	ENSECAG00000029414
ENSECAG00000033388	Endothelial cells	ENSECAG00000033388
ENSECAG00000038976	Endothelial cells	ENSECAG00000038976
ENSECAG00000003563	Endothelial cells	BST2
ENSECAG00000003563	Endothelial cells	BST2
ENSECAG00000003563	Endothelial cells	BST2
ENSECAG00000007964	Endothelial cells	EBF1
ENSECAG00000007964	Endothelial cells	EBF1
ENSECAG00000012398	Endothelial cells	EOGT
ENSECAG00000041395	Endothelial cells	IER2
ENSECAG00000014876	Endothelial cells	POLK
ENSECAG00000017760	Endothelial cells	ELK3
ENSECAG00000017760	Endothelial cells	ELK3
ENSECAG00000023140	Endothelial cells	RASSF3
ENSECAG00000016716	Endothelial cells	RRAS
ENSECAG00000019517	Endothelial cells	TRIM56
ENSECAG00000006225	Endothelial cells	EDN3
ENSECAG00000006225	Endothelial cells	EDN3
ENSECAG00000029381	Endothelial cells	FOXC1
ENSECAG00000029381	Endothelial cells	FOXC1
ENSECAG00000029381	Endothelial cells	FOXC1
ENSECAG00000018887	Endothelial cells	PSMB8
ENSECAG00000018887	Endothelial cells	PSMB8
ENSECAG00000018814	Endothelial cells	BCAM
ENSECAG00000018814	Endothelial cells	BCAM
ENSECAG00000023629	Endothelial cells	GJC1
ENSECAG00000023629	Endothelial cells	GJC1
ENSECAG00000015958	Endothelial cells	NKD1
ENSECAG00000015958	Endothelial cells	NKD1
ENSECAG00000022426	Endothelial cells	SWAP70
ENSECAG00000043336	Endothelial cells	TDRP
ENSECAG00000007228	Endothelial cells	ARHGAP31
ENSECAG00000007228	Endothelial cells	ARHGAP31
ENSECAG00000013676	Endothelial cells	CAST
ENSECAG00000022845	Endothelial cells	PTPRM
ENSECAG00000015269	Endothelial cells	TGFBR2
ENSECAG00000015269	Endothelial cells	TGFBR2
ENSECAG00000024961	Endothelial cells	XAF1
ENSECAG00000010815	Endothelial cells	ADGRE5
ENSECAG00000010815	Endothelial cells	ADGRE5
ENSECAG00000022956	Endothelial cells	RASGRP2
ENSECAG00000022956	Endothelial cells	RASGRP2
ENSECAG00000013597	Endothelial cells	DAB2
ENSECAG00000013597	Endothelial cells	DAB2
ENSECAG00000013597	Endothelial cells	DAB2
ENSECAG00000013597	Endothelial cells	DAB2
ENSECAG00000018579	Endothelial cells	F11R
ENSECAG00000018579	Endothelial cells	F11R
ENSECAG00000004913	Endothelial cells	LPAR6
ENSECAG00000004913	Endothelial cells	LPAR6
ENSECAG00000020735	Endothelial cells	RBPMS
ENSECAG00000020735	Endothelial cells	RBPMS
ENSECAG00000003386	Endothelial cells	RHOJ
ENSECAG00000003386	Endothelial cells	RHOJ
ENSECAG00000016258	Endothelial cells	ENTPD1
ENSECAG00000016258	Endothelial cells	ENTPD1
ENSECAG00000012506	Endothelial cells	SERPINB9
ENSECAG00000024423	Endothelial cells	SLCO2B1
ENSECAG00000024423	Endothelial cells	SLCO2B1
ENSECAG00000017371	Endothelial cells	SMTN
ENSECAG00000017371	Endothelial cells	SMTN
ENSECAG00000010909	Endothelial cells	TNS2
ENSECAG00000010909	Endothelial cells	TNS2
ENSECAG00000010909	Endothelial cells	TNS2
ENSECAG00000007788	Endothelial cells	VAMP5
ENSECAG00000007788	Endothelial cells	VAMP5
ENSECAG00000011467	Endothelial cells	ALPL
ENSECAG00000025107	Endothelial cells	COBLL1
ENSECAG00000025107	Endothelial cells	COBLL1
ENSECAG00000010020	Endothelial cells	HBB
ENSECAG00000010020	Endothelial cells	HBB
ENSECAG00000012359	Endothelial cells	NXPE4
ENSECAG00000013700	Endothelial cells	PIR
ENSECAG00000016509	Endothelial cells	PROS1
ENSECAG00000016509	Endothelial cells	PROS1
ENSECAG00000013470	Endothelial cells	RBMS2
ENSECAG00000008959	Endothelial cells	SAMHD1
ENSECAG00000001230	Ependymal cells	DRC12
ENSECAG00000028524	Ependymal cells	TMEM212
ENSECAG00000018830	Ependymal cells	DYNLRB2
ENSECAG00000049202	Ependymal cells	SNTN
ENSECAG00000019177	Ependymal cells	CCDC146
ENSECAG00000044873	Ependymal cells	ENSECAG00000044873
ENSECAG00000010535	Ependymal cells	AK7
ENSECAG00000010466	Ependymal cells	RSPH1
ENSECAG00000021844	Ependymal cells	CALML4
ENSECAG00000021844	Ependymal cells	CALML4
ENSECAG00000024146	Ependymal cells	UCMA
ENSECAG00000024156	Ependymal cells	SPAG17
ENSECAG00000012533	Ependymal cells	RSPH4A
ENSECAG00000019884	Ependymal cells	AEBP1
ENSECAG00000008266	Ependymal cells	ENKUR
ENSECAG00000011898	Ependymal cells	SPEF2
ENSECAG00000015189	Ependymal cells	FAM216B
ENSECAG00000010988	Ependymal cells	ENSECAG00000010988
ENSECAG00000016503	Ependymal cells	MLF1
ENSECAG00000008243	Ependymal cells	ENSECAG00000008243
ENSECAG00000031607	Ependymal cells	ENSECAG00000031607
ENSECAG00000036006	Ependymal cells	ENSECAG00000036006
ENSECAG00000036639	Ependymal cells	ENSECAG00000036639
ENSECAG00000031607	Ependymal cells	ENSECAG00000031607
ENSECAG00000036006	Ependymal cells	ENSECAG00000036006
ENSECAG00000036639	Ependymal cells	ENSECAG00000036639
ENSECAG00000017990	Ependymal cells	CFAP263
ENSECAG00000024952	Ependymal cells	TEKT1
ENSECAG00000008619	Ependymal cells	IQCG
ENSECAG00000020163	Ependymal cells	CFAP44
ENSECAG00000043922	Ependymal cells	STOML3
ENSECAG00000038073	Ependymal cells	MEIG1
ENSECAG00000018337	Ependymal cells	DNALI1
ENSECAG00000043761	Ependymal cells	AK9
ENSECAG00000000386	Ependymal cells	LRRC23
ENSECAG00000056403	Ependymal cells	ENSECAG00000056403
ENSECAG00000036819	Ependymal cells	CAPSL
ENSECAG00000021278	Ependymal cells	CFAP43
ENSECAG00000019282	Ependymal cells	HDC
ENSECAG00000052976	Ependymal cells	ENSECAG00000052976
ENSECAG00000052976	Ependymal cells	ENSECAG00000052976
ENSECAG00000009697	Ependymal cells	CFAP54
ENSECAG00000018078	Ependymal cells	PPP1R36
ENSECAG00000006777	Ependymal cells	CFAP46
ENSECAG00000015633	Ependymal cells	DNAH12
ENSECAG00000006474	Ependymal cells	LGALS3
ENSECAG00000015794	Ependymal cells	ANXA1
ENSECAG00000015794	Ependymal cells	ANXA1
ENSECAG00000011833	Ependymal cells	ENSECAG00000011833
ENSECAG00000020411	Ependymal cells	ENSECAG00000020411
ENSECAG00000011833	Ependymal cells	ENSECAG00000011833
ENSECAG00000020411	Ependymal cells	ENSECAG00000020411
ENSECAG00000020945	Ependymal cells	MNS1
ENSECAG00000009025	Ependymal cells	CDHR3
ENSECAG00000020689	Ependymal cells	SPA17
ENSECAG00000013576	Ependymal cells	ARMC3
ENSECAG00000011573	Ependymal cells	DNAH6
ENSECAG00000031137	Ependymal cells	C1H10orf105
ENSECAG00000014880	Ependymal cells	CFAP45
ENSECAG00000012109	Ependymal cells	SOSTDC1
ENSECAG00000012109	Ependymal cells	SOSTDC1
ENSECAG00000003445	Ependymal cells	C22H20orf96
ENSECAG00000015265	Ependymal cells	CCDC81
ENSECAG00000014433	Ependymal cells	ENSECAG00000014433
ENSECAG00000040117	Ependymal cells	ENSECAG00000040117
ENSECAG00000023050	Ependymal cells	MORN5
ENSECAG00000014625	Ependymal cells	SCN7A
ENSECAG00000007701	Ependymal cells	LRRIQ1
ENSECAG00000015642	Ependymal cells	CATIP
ENSECAG00000046205	Ependymal cells	CFAP52
ENSECAG00000012552	Ependymal cells	DRC7
ENSECAG00000012552	Ependymal cells	DRC7
ENSECAG00000012568	Ependymal cells	CCDC33
ENSECAG00000012799	Ependymal cells	COL8A2
ENSECAG00000025126	Ependymal cells	FHAD1
ENSECAG00000019757	Ependymal cells	ADGB
ENSECAG00000015852	Ependymal cells	GOT1L1
ENSECAG00000012307	Ependymal cells	PIH1D2
ENSECAG00000021332	Ependymal cells	C1H10orf53
ENSECAG00000005305	Ependymal cells	BACE2
ENSECAG00000012656	Ependymal cells	BBOX1
ENSECAG00000012360	Ependymal cells	HYDIN
ENSECAG00000020398	Ependymal cells	STK33
ENSECAG00000010437	Ependymal cells	TCEA3
ENSECAG00000015622	Ependymal cells	CDHR4
ENSECAG00000006524	Ependymal cells	FANK1
ENSECAG00000000274	Ependymal cells	SPAG16
ENSECAG00000034809	Ependymal cells	SPAG8
ENSECAG00000022674	Ependymal cells	C28H22orf23
ENSECAG00000004845	Ependymal cells	CHEK2
ENSECAG00000014544	Ependymal cells	NME5
ENSECAG00000013616	Ependymal cells	DSG2
ENSECAG00000024100	Ependymal cells	EFCAB10
ENSECAG00000020778	Ependymal cells	FBLN7
ENSECAG00000009565	Ependymal cells	STMND1
ENSECAG00000004819	Ependymal cells	DNAH11
ENSECAG00000000721	Ependymal cells	MYCBPAP
ENSECAG00000014888	Ependymal cells	NEK5
ENSECAG00000023137	Ependymal cells	ANKUB1
ENSECAG00000008009	Ependymal cells	C7H11orf16
ENSECAG00000009372	Ependymal cells	CFAP184
ENSECAG00000025122	Ependymal cells	KIF9
ENSECAG00000009918	Ependymal cells	MYB
ENSECAG00000008013	Ependymal cells	NMB
ENSECAG00000010182	Ependymal cells	RGS22
ENSECAG00000017966	Ependymal cells	TTC12
ENSECAG00000014278	Ependymal cells	CCDC40
ENSECAG00000009163	Ependymal cells	NUF2
ENSECAG00000004548	Ependymal cells	ENSECAG00000004548
ENSECAG00000034918	Ependymal cells	SLC14A2
ENSECAG00000012645	Ependymal cells	SPAG6
ENSECAG00000012645	Ependymal cells	SPAG6
ENSECAG00000017140	Ependymal cells	C11H17orf58
ENSECAG00000020129	Ependymal cells	ENSECAG00000020129
ENSECAG00000010059	Ependymal cells	CA9
ENSECAG00000010218	Ependymal cells	CFAP70
ENSECAG00000013196	Ependymal cells	ENO4
ENSECAG00000002256	Ependymal cells	ENSECAG00000002256
ENSECAG00000038379	Ependymal cells	ENSECAG00000038379
ENSECAG00000002256	Ependymal cells	ENSECAG00000002256
ENSECAG00000038379	Ependymal cells	ENSECAG00000038379
ENSECAG00000007543	Ependymal cells	LRRC46
ENSECAG00000055407	Ependymal cells	MAPK15
ENSECAG00000031636	Ependymal cells	PLIN5
ENSECAG00000014417	Ependymal cells	TTLL6
ENSECAG00000059603	Ependymal cells	ENSECAG00000059603
ENSECAG00000003318	Ependymal cells	VIT
ENSECAG00000011996	Ependymal cells	ZMYND10
ENSECAG00000014954	Ependymal cells	DNAH5
ENSECAG00000020376	Ependymal cells	SPATA24
ENSECAG00000006330	Ependymal cells	AK8
ENSECAG00000023066	Ependymal cells	CD109
ENSECAG00000016667	Ependymal cells	ENSECAG00000016667
ENSECAG00000021531	Ependymal cells	CRB2
ENSECAG00000042863	Ependymal cells	ERICH2
ENSECAG00000005737	Ependymal cells	C7H11orf71
ENSECAG00000018020	Ependymal cells	C8H22orf15
ENSECAG00000006304	Ependymal cells	KIF6
ENSECAG00000044687	Ependymal cells	ENSECAG00000044687
ENSECAG00000021516	Ependymal cells	LRRC36
ENSECAG00000006554	Ependymal cells	PRRG4
ENSECAG00000006305	Ependymal cells	TTC21A
ENSECAG00000021582	Ependymal cells	UOX
ENSECAG00000038904	Ependymal cells	ANKRD66
ENSECAG00000013979	Ependymal cells	BICC1
ENSECAG00000013979	Ependymal cells	BICC1
ENSECAG00000022802	Ependymal cells	CFAP57
ENSECAG00000006251	Ependymal cells	CLEC3B
ENSECAG00000021360	Ependymal cells	KCNMB1
ENSECAG00000021360	Ependymal cells	KCNMB1
ENSECAG00000011436	Ependymal cells	MAK
ENSECAG00000007491	Ependymal cells	MDH1B
ENSECAG00000002610	Ependymal cells	MRO
ENSECAG00000019505	Ependymal cells	PAWR
ENSECAG00000007066	Ependymal cells	RASSF4
ENSECAG00000003474	Ependymal cells	TTLL3
ENSECAG00000036634	Ependymal cells	CCDC3
ENSECAG00000036634	Ependymal cells	CCDC3
ENSECAG00000020710	Ependymal cells	DRC1
ENSECAG00000018049	Ependymal cells	PAMR1
ENSECAG00000020987	Ependymal cells	LCA5
ENSECAG00000014526	Ependymal cells	PPIL6
ENSECAG00000015128	Ependymal cells	CAPG
ENSECAG00000009842	Ependymal cells	VWA3A
ENSECAG00000025159	Ependymal cells	DNAH9
ENSECAG00000010486	Ependymal cells	ERICH3
ENSECAG00000012099	Ependymal cells	CCDC13
ENSECAG00000025017	Ependymal cells	KHK
ENSECAG00000022789	Ependymal cells	CCDC65
ENSECAG00000021081	Ependymal cells	FAM149A
ENSECAG00000020619	Ependymal cells	MSX1
ENSECAG00000020619	Ependymal cells	MSX1
ENSECAG00000020619	Ependymal cells	MSX1
ENSECAG00000020835	Ependymal cells	ADAMTS20
ENSECAG00000016942	Ependymal cells	NUDT14
ENSECAG00000018012	Ependymal cells	SELENBP1
ENSECAG00000055030	Ependymal cells	ENSECAG00000055030
ENSECAG00000018012	Ependymal cells	SELENBP1
ENSECAG00000055030	Ependymal cells	ENSECAG00000055030
ENSECAG00000009746	Ependymal cells	UBXN11
ENSECAG00000024614	Ependymal cells	FAM161A
ENSECAG00000001443	Ependymal cells	SCNN1A
ENSECAG00000023291	Ependymal cells	C2orf81
ENSECAG00000053760	Ependymal cells	ABHD14B
ENSECAG00000009023	Ependymal cells	CFAP69
ENSECAG00000011700	Ependymal cells	PLCB3
ENSECAG00000007949	Ependymal cells	AKIP1
ENSECAG00000007023	Ependymal cells	ANTXR1
ENSECAG00000017466	Ependymal cells	ELMOD2
ENSECAG00000023583	Ependymal cells	TNFAIP8
ENSECAG00000023583	Ependymal cells	TNFAIP8
ENSECAG00000028346	Meningeal and stromal fibroblasts	ENSECAG00000028346
ENSECAG00000024740	Meningeal and stromal fibroblasts	COL1A2
ENSECAG00000017191	Meningeal and stromal fibroblasts	SPP1
ENSECAG00000017191	Meningeal and stromal fibroblasts	SPP1
ENSECAG00000051467	Meningeal and stromal fibroblasts	SLC6A13
ENSECAG00000021766	Meningeal and stromal fibroblasts	PCOLCE
ENSECAG00000021766	Meningeal and stromal fibroblasts	PCOLCE
ENSECAG00000021766	Meningeal and stromal fibroblasts	PCOLCE
ENSECAG00000013693	Meningeal and stromal fibroblasts	COL1A1
ENSECAG00000006225	Meningeal and stromal fibroblasts	EDN3
ENSECAG00000006225	Meningeal and stromal fibroblasts	EDN3
ENSECAG00000010602	Meningeal and stromal fibroblasts	SLC22A6
ENSECAG00000024769	Meningeal and stromal fibroblasts	COL3A1
ENSECAG00000024769	Meningeal and stromal fibroblasts	COL3A1
ENSECAG00000021128	Meningeal and stromal fibroblasts	SLC6A20
ENSECAG00000021128	Meningeal and stromal fibroblasts	SLC6A20
ENSECAG00000014750	Meningeal and stromal fibroblasts	ALDH1A2
ENSECAG00000017864	Meningeal and stromal fibroblasts	FMOD
ENSECAG00000034421	Meningeal and stromal fibroblasts	GJB2
ENSECAG00000019442	Meningeal and stromal fibroblasts	CYP1B1
ENSECAG00000018248	Meningeal and stromal fibroblasts	LUM
ENSECAG00000018963	Meningeal and stromal fibroblasts	COLEC12
ENSECAG00000018963	Meningeal and stromal fibroblasts	COLEC12
ENSECAG00000005787	Meningeal and stromal fibroblasts	TBX18
ENSECAG00000005787	Meningeal and stromal fibroblasts	TBX18
ENSECAG00000017637	Meningeal and stromal fibroblasts	ITIH2
ENSECAG00000018717	Meningeal and stromal fibroblasts	BGN
ENSECAG00000018717	Meningeal and stromal fibroblasts	BGN
ENSECAG00000020355	Meningeal and stromal fibroblasts	ZIC1
ENSECAG00000020355	Meningeal and stromal fibroblasts	ZIC1
ENSECAG00000002918	Meningeal and stromal fibroblasts	BMP7
ENSECAG00000050101	Meningeal and stromal fibroblasts	EMP3
ENSECAG00000050101	Meningeal and stromal fibroblasts	EMP3
ENSECAG00000022279	Meningeal and stromal fibroblasts	SERPINF1
ENSECAG00000017094	Meningeal and stromal fibroblasts	CPED1
ENSECAG00000018061	Meningeal and stromal fibroblasts	LAMA1
ENSECAG00000015127	Meningeal and stromal fibroblasts	SLC13A4
ENSECAG00000015127	Meningeal and stromal fibroblasts	SLC13A4
ENSECAG00000010963	Meningeal and stromal fibroblasts	SERPING1
ENSECAG00000010963	Meningeal and stromal fibroblasts	SERPING1
ENSECAG00000013035	Meningeal and stromal fibroblasts	ENPP1
ENSECAG00000034852	Meningeal and stromal fibroblasts	COL4A5
ENSECAG00000029381	Meningeal and stromal fibroblasts	FOXC1
ENSECAG00000029381	Meningeal and stromal fibroblasts	FOXC1
ENSECAG00000029381	Meningeal and stromal fibroblasts	FOXC1
ENSECAG00000014579	Meningeal and stromal fibroblasts	INMT
ENSECAG00000020070	Meningeal and stromal fibroblasts	ZIC4
ENSECAG00000020070	Meningeal and stromal fibroblasts	ZIC4
ENSECAG00000012429	Meningeal and stromal fibroblasts	DCDC2
ENSECAG00000021211	Meningeal and stromal fibroblasts	COL15A1
ENSECAG00000018359	Meningeal and stromal fibroblasts	COL13A1
ENSECAG00000010298	Meningeal and stromal fibroblasts	SLC13A3
ENSECAG00000010447	Meningeal and stromal fibroblasts	EFEMP1
ENSECAG00000025065	Meningeal and stromal fibroblasts	COL12A1
ENSECAG00000016361	Meningeal and stromal fibroblasts	COL18A1
ENSECAG00000005106	Meningeal and stromal fibroblasts	FIBIN
ENSECAG00000013979	Meningeal and stromal fibroblasts	BICC1
ENSECAG00000013979	Meningeal and stromal fibroblasts	BICC1
ENSECAG00000013593	Meningeal and stromal fibroblasts	OSR1
ENSECAG00000010512	Meningeal and stromal fibroblasts	RCN3
ENSECAG00000010512	Meningeal and stromal fibroblasts	RCN3
ENSECAG00000016560	Meningeal and stromal fibroblasts	CRABP2
ENSECAG00000012627	Meningeal and stromal fibroblasts	MRC2
ENSECAG00000016615	Meningeal and stromal fibroblasts	NID1
ENSECAG00000016615	Meningeal and stromal fibroblasts	NID1
ENSECAG00000008830	Meningeal and stromal fibroblasts	WNT5A
ENSECAG00000059075	Meningeal and stromal fibroblasts	FAM180A
ENSECAG00000000296	Meningeal and stromal fibroblasts	LAMC3
ENSECAG00000012066	Meningeal and stromal fibroblasts	FBLN5
ENSECAG00000034419	Meningeal and stromal fibroblasts	ENSECAG00000034419
ENSECAG00000059176	Meningeal and stromal fibroblasts	ENSECAG00000059176
ENSECAG00000009558	Meningeal and stromal fibroblasts	SLC16A12
ENSECAG00000009558	Meningeal and stromal fibroblasts	SLC16A12
ENSECAG00000024612	Meningeal and stromal fibroblasts	SNED1
ENSECAG00000021849	Meningeal and stromal fibroblasts	TFPI
ENSECAG00000021849	Meningeal and stromal fibroblasts	TFPI
ENSECAG00000012961	Meningeal and stromal fibroblasts	HSPG2
ENSECAG00000021604	Meningeal and stromal fibroblasts	PDGFRL
ENSECAG00000019504	Meningeal and stromal fibroblasts	SYN3
ENSECAG00000019504	Meningeal and stromal fibroblasts	SYN3
ENSECAG00000010909	Meningeal and stromal fibroblasts	TNS2
ENSECAG00000010909	Meningeal and stromal fibroblasts	TNS2
ENSECAG00000010909	Meningeal and stromal fibroblasts	TNS2
ENSECAG00000015898	Meningeal and stromal fibroblasts	CMBL
ENSECAG00000045989	Meningeal and stromal fibroblasts	MFAP2
ENSECAG00000045989	Meningeal and stromal fibroblasts	MFAP2
ENSECAG00000017525	Meningeal and stromal fibroblasts	CHP2
ENSECAG00000021497	Meningeal and stromal fibroblasts	EMP1
ENSECAG00000025038	Meningeal and stromal fibroblasts	LOXL2
ENSECAG00000012396	Meningeal and stromal fibroblasts	MPZL2
ENSECAG00000020193	Meningeal and stromal fibroblasts	TGFBI
ENSECAG00000007519	Meningeal and stromal fibroblasts	TMEM132C
ENSECAG00000020731	Meningeal and stromal fibroblasts	MXRA8
ENSECAG00000016984	Meningeal and stromal fibroblasts	RANBP3L
ENSECAG00000024206	Meningeal and stromal fibroblasts	ASGR1
ENSECAG00000025161	Meningeal and stromal fibroblasts	EMILIN1
ENSECAG00000021944	Meningeal and stromal fibroblasts	COCH
ENSECAG00000019087	Meningeal and stromal fibroblasts	CTSK
ENSECAG00000022724	Meningeal and stromal fibroblasts	CYP26B1
ENSECAG00000010726	Meningeal and stromal fibroblasts	DDR2
ENSECAG00000008355	Meningeal and stromal fibroblasts	PARD6G
ENSECAG00000018012	Meningeal and stromal fibroblasts	SELENBP1
ENSECAG00000055030	Meningeal and stromal fibroblasts	ENSECAG00000055030
ENSECAG00000018012	Meningeal and stromal fibroblasts	SELENBP1
ENSECAG00000055030	Meningeal and stromal fibroblasts	ENSECAG00000055030
ENSECAG00000011816	Meningeal and stromal fibroblasts	TMEM45A
ENSECAG00000022556	Meningeal and stromal fibroblasts	ABCA9
ENSECAG00000022556	Meningeal and stromal fibroblasts	ABCA9
ENSECAG00000000589	Meningeal and stromal fibroblasts	HMGCS2
ENSECAG00000000589	Meningeal and stromal fibroblasts	HMGCS2
ENSECAG00000018674	Meningeal and stromal fibroblasts	CEMIP
ENSECAG00000008092	Meningeal and stromal fibroblasts	FKBP7
ENSECAG00000007788	Meningeal and stromal fibroblasts	VAMP5
ENSECAG00000007788	Meningeal and stromal fibroblasts	VAMP5
ENSECAG00000017157	Meningeal and stromal fibroblasts	IER3
ENSECAG00000017157	Meningeal and stromal fibroblasts	IER3
ENSECAG00000000910	Meningeal and stromal fibroblasts	ENSECAG00000000910
ENSECAG00000000968	Meningeal and stromal fibroblasts	ENSECAG00000000968
ENSECAG00000024557	Meningeal and stromal fibroblasts	ENSECAG00000024557
ENSECAG00000030548	Meningeal and stromal fibroblasts	ENSECAG00000030548
ENSECAG00000000910	Meningeal and stromal fibroblasts	ENSECAG00000000910
ENSECAG00000000968	Meningeal and stromal fibroblasts	ENSECAG00000000968
ENSECAG00000024557	Meningeal and stromal fibroblasts	ENSECAG00000024557
ENSECAG00000030548	Meningeal and stromal fibroblasts	ENSECAG00000030548
ENSECAG00000020932	Meningeal and stromal fibroblasts	SVIL
ENSECAG00000018593	Meningeal and stromal fibroblasts	ZIC2
ENSECAG00000016820	Meningeal and stromal fibroblasts	KANK2
ENSECAG00000016820	Meningeal and stromal fibroblasts	KANK2
ENSECAG00000021201	Meningeal and stromal fibroblasts	BMP2
ENSECAG00000022731	Meningeal and stromal fibroblasts	COL6A1
ENSECAG00000024636	Meningeal and stromal fibroblasts	CRISPLD2
ENSECAG00000024636	Meningeal and stromal fibroblasts	CRISPLD2
ENSECAG00000008545	Meningeal and stromal fibroblasts	ECM1
ENSECAG00000008545	Meningeal and stromal fibroblasts	ECM1
ENSECAG00000008545	Meningeal and stromal fibroblasts	ECM1
ENSECAG00000013597	Meningeal and stromal fibroblasts	DAB2
ENSECAG00000013597	Meningeal and stromal fibroblasts	DAB2
ENSECAG00000013597	Meningeal and stromal fibroblasts	DAB2
ENSECAG00000013597	Meningeal and stromal fibroblasts	DAB2
ENSECAG00000008859	Meningeal and stromal fibroblasts	FBLN2
ENSECAG00000021047	Meningeal and stromal fibroblasts	EFEMP2
ENSECAG00000021047	Meningeal and stromal fibroblasts	EFEMP2
ENSECAG00000023844	Meningeal and stromal fibroblasts	LAMA2
ENSECAG00000023844	Meningeal and stromal fibroblasts	LAMA2
ENSECAG00000021358	Meningeal and stromal fibroblasts	SFRP1
ENSECAG00000016330	Meningeal and stromal fibroblasts	TNFRSF1A
ENSECAG00000016330	Meningeal and stromal fibroblasts	TNFRSF1A
ENSECAG00000059252	Meningeal and stromal fibroblasts	TNFSF12
ENSECAG00000024182	Meningeal and stromal fibroblasts	VSTM4
ENSECAG00000024182	Meningeal and stromal fibroblasts	VSTM4
ENSECAG00000024119	Meningeal and stromal fibroblasts	COL16A1
ENSECAG00000019553	Meningeal and stromal fibroblasts	ENGASE
ENSECAG00000057658	Meningeal and stromal fibroblasts	FMO1
ENSECAG00000020619	Meningeal and stromal fibroblasts	MSX1
ENSECAG00000020619	Meningeal and stromal fibroblasts	MSX1
ENSECAG00000020619	Meningeal and stromal fibroblasts	MSX1
ENSECAG00000018927	Meningeal and stromal fibroblasts	ANGPTL4
ENSECAG00000017676	Meningeal and stromal fibroblasts	BMP4
ENSECAG00000017676	Meningeal and stromal fibroblasts	BMP4
ENSECAG00000016060	Meningeal and stromal fibroblasts	FAM114A1
ENSECAG00000022438	Microglia	CTSS
ENSECAG00000004442	Microglia	CX3CR1
ENSECAG00000019868	Microglia	C1QB
ENSECAG00000020325	Microglia	C1QC
ENSECAG00000046831	Microglia	ENSECAG00000046831
ENSECAG00000048305	Microglia	C1QA
ENSECAG00000000860	Microglia	CSF1R
ENSECAG00000040744	Microglia	TYROBP
ENSECAG00000023154	Microglia	P2RY12
ENSECAG00000015270	Microglia	TREM2
ENSECAG00000003173	Microglia	GPR34
ENSECAG00000009535	Microglia	FCER1G
ENSECAG00000013747	Microglia	AIF1
ENSECAG00000000931	Microglia	TMEM119
ENSECAG00000000686	Microglia	LAPTM5
ENSECAG00000016805	Microglia	LY86
ENSECAG00000013439	Microglia	OLFML3
ENSECAG00000013060	Microglia	ENSECAG00000013060
ENSECAG00000045771	Microglia	ENSECAG00000045771
ENSECAG00000048969	Microglia	ENSECAG00000048969
ENSECAG00000018113	Microglia	LYZ
ENSECAG00000001640	Microglia	P2RY13
ENSECAG00000007813	Microglia	UNC93B1
ENSECAG00000022446	Microglia	PLD4
ENSECAG00000013534	Microglia	CD53
ENSECAG00000005730	Microglia	HPGDS
ENSECAG00000017418	Microglia	ITGAM
ENSECAG00000011727	Microglia	RNASE4
ENSECAG00000009649	Microglia	LPCAT2
ENSECAG00000001394	Microglia	MPEG1
ENSECAG00000009860	Microglia	STAB1
ENSECAG00000010728	Microglia	MRC1
ENSECAG00000012560	Microglia	ENSECAG00000012560
ENSECAG00000005379	Microglia	HPGD
ENSECAG00000017241	Microglia	SAMSN1
ENSECAG00000004757	Microglia	TGFBR1
ENSECAG00000015095	Microglia	NCF1
ENSECAG00000011090	Microglia	PTPN18
ENSECAG00000010166	Microglia	PYCARD
ENSECAG00000022984	Microglia	ZFHX3
ENSECAG00000015449	Microglia	IRF8
ENSECAG00000009707	Microglia	PTGS1
ENSECAG00000014032	Microglia	CD37
ENSECAG00000009046	Microglia	BIN2
ENSECAG00000001114	Microglia	ENSECAG00000001114
ENSECAG00000045032	Microglia	CCR5
ENSECAG00000056436	Microglia	ENSECAG00000056436
ENSECAG00000023009	Microglia	LCP1
ENSECAG00000022093	Microglia	SLC2A5
ENSECAG00000024705	Microglia	MAFB
ENSECAG00000024705	Microglia	MAFB
ENSECAG00000022742	Microglia	APBB1IP
ENSECAG00000012371	Microglia	ALOX5AP
ENSECAG00000013060	Microglia	ENSECAG00000013060
ENSECAG00000045771	Microglia	ENSECAG00000045771
ENSECAG00000048969	Microglia	ENSECAG00000048969
ENSECAG00000024047	Microglia	IL6R
ENSECAG00000024457	Microglia	SPI1
ENSECAG00000014464	Microglia	ENSECAG00000014464
ENSECAG00000037030	Microglia	ENSECAG00000037030
ENSECAG00000037385	Microglia	ENSECAG00000037385
ENSECAG00000019497	Microglia	INPP5D
ENSECAG00000022556	Microglia	ABCA9
ENSECAG00000022556	Microglia	ABCA9
ENSECAG00000008107	Microglia	FERMT3
ENSECAG00000007696	Microglia	TNFAIP8L2
ENSECAG00000016054	Microglia	GNGT2
ENSECAG00000008295	Microglia	F13A1
ENSECAG00000001784	Microglia	CD14
ENSECAG00000031960	Microglia	CD14
ENSECAG00000035385	Microglia	CD14
ENSECAG00000056386	Microglia	CD14
ENSECAG00000006830	Microglia	CRYBB1
ENSECAG00000015522	Microglia	ENSECAG00000015522
ENSECAG00000014435	Microglia	NCKAP1L
ENSECAG00000018996	Microglia	PLEK
ENSECAG00000020491	Microglia	CD84
ENSECAG00000024727	Microglia	CYTH4
ENSECAG00000016258	Microglia	ENTPD1
ENSECAG00000016258	Microglia	ENTPD1
ENSECAG00000024423	Microglia	SLCO2B1
ENSECAG00000024423	Microglia	SLCO2B1
ENSECAG00000050635	Microglia	ANG
ENSECAG00000014016	Microglia	FGD2
ENSECAG00000023457	Microglia	GPR183
ENSECAG00000021905	Microglia	HK2
ENSECAG00000023061	Microglia	ITGB2
ENSECAG00000007192	Microglia	PTPRC
ENSECAG00000024790	Microglia	ENSECAG00000024790
ENSECAG00000000548	Microglia	IGHM
ENSECAG00000020881	Microglia	CTSC
ENSECAG00000017237	Microglia	ADGRE1
ENSECAG00000000465	Microglia	PTPN6
ENSECAG00000003106	Microglia	C3AR1
ENSECAG00000015460	Microglia	HCLS1
ENSECAG00000008881	Microglia	LYVE1
ENSECAG00000006755	Microglia	RAB3IL1
ENSECAG00000014896	Microglia	VAV1
ENSECAG00000017398	Microglia	CD180
ENSECAG00000015318	Microglia	HAVCR2
ENSECAG00000010783	Microglia	LST1
ENSECAG00000017042	Microglia	ENSECAG00000017042
ENSECAG00000007626	Microglia	PPP1R18
ENSECAG00000018579	Microglia	F11R
ENSECAG00000018579	Microglia	F11R
ENSECAG00000040907	Microglia	ENSECAG00000040907
ENSECAG00000015030	Microglia	IL10RA
ENSECAG00000028699	Microglia	LYL1
ENSECAG00000017042	Microglia	ENSECAG00000017042
ENSECAG00000017347	Microglia	MS4A7
ENSECAG00000008446	Microglia	NCF2
ENSECAG00000031200	Microglia	TMEM37
ENSECAG00000012128	Microglia	CD86
ENSECAG00000008106	Microglia	FAM111A
ENSECAG00000017160	Microglia	TBXAS1
ENSECAG00000007883	Microglia	TLR7
ENSECAG00000024790	Microglia	ENSECAG00000024790
ENSECAG00000019111	Microglia	CD163
ENSECAG00000018339	Microglia	IKZF1
ENSECAG00000012862	Microglia	LYN
ENSECAG00000024797	Microglia	PDE3B
ENSECAG00000019708	Microglia	PIK3CG
ENSECAG00000024065	Microglia	SLA
ENSECAG00000017707	Microglia	HCK
ENSECAG00000009902	Microglia	IRF5
ENSECAG00000023395	Microglia	KCNK6
ENSECAG00000015807	Microglia	SLC11A1
ENSECAG00000015745	Microglia	BLNK
ENSECAG00000006153	Microglia	C5AR1
ENSECAG00000013457	Microglia	CSF3R
ENSECAG00000021603	Microglia	LCP2
ENSECAG00000005082	Microglia	LRRC3
ENSECAG00000010036	Microglia	SLC15A3
ENSECAG00000013788	Microglia	ARHGDIB
ENSECAG00000013788	Microglia	ARHGDIB
ENSECAG00000038275	Microglia	CMTM6
ENSECAG00000011334	Microglia	SALL1
ENSECAG00000015333	Microglia	ADAP2
ENSECAG00000015333	Microglia	ADAP2
ENSECAG00000004810	Microglia	ADRB2
ENSECAG00000020201	Microglia	GCNT1
ENSECAG00000003462	Microglia	RUNX1
ENSECAG00000016298	Microglia	ENSECAG00000016298
ENSECAG00000034647	Microglia	ENSECAG00000034647
ENSECAG00000042725	Microglia	ENSECAG00000042725
ENSECAG00000045063	Microglia	ENSECAG00000045063
ENSECAG00000054507	Microglia	ENSECAG00000054507
ENSECAG00000055639	Microglia	ENSECAG00000055639
ENSECAG00000017697	Microglia	ENSECAG00000017697
ENSECAG00000009733	Microglia	CD52
ENSECAG00000024297	Microglia	COL27A1
ENSECAG00000013597	Microglia	DAB2
ENSECAG00000013597	Microglia	DAB2
ENSECAG00000013597	Microglia	DAB2
ENSECAG00000013597	Microglia	DAB2
ENSECAG00000038231	Microglia	P2RY6
ENSECAG00000021946	Microglia	SYNGR2
ENSECAG00000018887	Microglia	PSMB8
ENSECAG00000018887	Microglia	PSMB8
ENSECAG00000033327	Microglia	ADORA3
ENSECAG00000008109	Microglia	BANK1
ENSECAG00000008727	Microglia	CLEC5A
ENSECAG00000007107	Microglia	CYSLTR1
ENSECAG00000005957	Microglia	FMNL3
ENSECAG00000019322	Microglia	IL21R
ENSECAG00000019932	Microglia	ENSECAG00000019932
ENSECAG00000022377	Microglia	ENSECAG00000022377
ENSECAG00000029414	Microglia	ENSECAG00000029414
ENSECAG00000033388	Microglia	ENSECAG00000033388
ENSECAG00000038976	Microglia	ENSECAG00000038976
ENSECAG00000019932	Microglia	ENSECAG00000019932
ENSECAG00000022377	Microglia	ENSECAG00000022377
ENSECAG00000029414	Microglia	ENSECAG00000029414
ENSECAG00000033388	Microglia	ENSECAG00000033388
ENSECAG00000038976	Microglia	ENSECAG00000038976
ENSECAG00000004913	Microglia	LPAR6
ENSECAG00000004913	Microglia	LPAR6
ENSECAG00000009727	Microglia	RAC1
ENSECAG00000009236	Microglia	RASAL3
ENSECAG00000011671	Microglia	TGFB1
ENSECAG00000015269	Microglia	TGFBR2
ENSECAG00000015269	Microglia	TGFBR2
ENSECAG00000005282	Microglia	TIFAB
ENSECAG00000016238	Microglia	RPS6KA1
ENSECAG00000023172	Microglia	PRKCD
ENSECAG00000019585	Microglia	ENSECAG00000019585
ENSECAG00000038332	Microglia	ENSECAG00000038332
ENSECAG00000045968	Microglia	ENSECAG00000045968
ENSECAG00000017739	Microglia	C1H15orf39
ENSECAG00000003669	Microglia	HLA-DMA
ENSECAG00000020891	Microglia	SLC29A3
ENSECAG00000006450	Microglia	SLC9A9
ENSECAG00000003056	Microglia	TM6SF1
ENSECAG00000032515	Microglia	CEBPA
ENSECAG00000016509	Microglia	PROS1
ENSECAG00000016509	Microglia	PROS1
ENSECAG00000018970	Microglia	DNASE2
ENSECAG00000019339	Microglia	PPCDC
ENSECAG00000015414	Microglia	SALL3
ENSECAG00000023583	Microglia	TNFAIP8
ENSECAG00000023583	Microglia	TNFAIP8
ENSECAG00000003563	Microglia	BST2
ENSECAG00000003563	Microglia	BST2
ENSECAG00000003563	Microglia	BST2
ENSECAG00000014125	Microglia	ENSECAG00000014125
ENSECAG00000014125	Microglia	ENSECAG00000014125
ENSECAG00000023356	Microglia	PRCP
ENSECAG00000022471	Microglia	SFT2D2
ENSECAG00000009067	Microglia	SLC16A6
ENSECAG00000016330	Microglia	TNFRSF1A
ENSECAG00000016330	Microglia	TNFRSF1A
ENSECAG00000005760	Microglia	ADAM17
ENSECAG00000023369	Microglia	EDEM1
ENSECAG00000017760	Microglia	ELK3
ENSECAG00000017760	Microglia	ELK3
ENSECAG00000012393	Microglia	B4GALT1
ENSECAG00000019695	Microglia	PALD1
ENSECAG00000010196	Microglia	TCIRG1
ENSECAG00000015145	Mural cells	ACTA2
ENSECAG00000007545	Mural cells	MYL9
ENSECAG00000028225	Mural cells	ENSECAG00000028225
ENSECAG00000017015	Mural cells	MYH11
ENSECAG00000056905	Mural cells	TAGLN
ENSECAG00000023226	Mural cells	HIGD1B
ENSECAG00000036907	Mural cells	ENSECAG00000036907
ENSECAG00000021583	Mural cells	LMOD1
ENSECAG00000016950	Mural cells	KCNJ8
ENSECAG00000029386	Mural cells	ENSECAG00000029386
ENSECAG00000032937	Mural cells	ENSECAG00000032937
ENSECAG00000036379	Mural cells	PLN
ENSECAG00000007047	Mural cells	ASPN
ENSECAG00000001554	Mural cells	P2RY14
ENSECAG00000016973	Mural cells	FILIP1L
ENSECAG00000007900	Mural cells	ART3
ENSECAG00000023525	Mural cells	NDUFA4L2
ENSECAG00000023685	Mural cells	GJA4
ENSECAG00000010262	Mural cells	PERP
ENSECAG00000024692	Mural cells	ATP13A5
ENSECAG00000000910	Mural cells	ENSECAG00000000910
ENSECAG00000000968	Mural cells	ENSECAG00000000968
ENSECAG00000024557	Mural cells	ENSECAG00000024557
ENSECAG00000030548	Mural cells	ENSECAG00000030548
ENSECAG00000000910	Mural cells	ENSECAG00000000910
ENSECAG00000000968	Mural cells	ENSECAG00000000968
ENSECAG00000024557	Mural cells	ENSECAG00000024557
ENSECAG00000030548	Mural cells	ENSECAG00000030548
ENSECAG00000035543	Mural cells	SOD3
ENSECAG00000000430	Mural cells	ACE2
ENSECAG00000033731	Mural cells	ENSECAG00000033731
ENSECAG00000036801	Mural cells	ENSECAG00000036801
ENSECAG00000037160	Mural cells	ENSECAG00000037160
ENSECAG00000059450	Mural cells	ENSECAG00000059450
ENSECAG00000001177	Mural cells	GPER1
ENSECAG00000021854	Mural cells	CASQ2
ENSECAG00000013832	Mural cells	DES
ENSECAG00000016613	Mural cells	PHLDB2
ENSECAG00000030452	Mural cells	CD248
ENSECAG00000014445	Mural cells	COX4I2
ENSECAG00000020314	Mural cells	ANO1
ENSECAG00000021331	Mural cells	NOTCH3
ENSECAG00000009107	Mural cells	ENPEP
ENSECAG00000015180	Mural cells	NEXN
ENSECAG00000020735	Mural cells	RBPMS
ENSECAG00000020735	Mural cells	RBPMS
ENSECAG00000011891	Mural cells	NTN4
ENSECAG00000024793	Mural cells	PDGFRB
ENSECAG00000008888	Mural cells	PTH1R
ENSECAG00000023629	Mural cells	GJC1
ENSECAG00000023629	Mural cells	GJC1
ENSECAG00000012754	Mural cells	HSPB2
ENSECAG00000014489	Mural cells	CNN1
ENSECAG00000023122	Mural cells	PALLD
ENSECAG00000022715	Mural cells	PCDH18
ENSECAG00000017896	Mural cells	PDLIM3
ENSECAG00000029498	Mural cells	ENSECAG00000029498
ENSECAG00000032186	Mural cells	ENSECAG00000032186
ENSECAG00000039064	Mural cells	ENSECAG00000039064
ENSECAG00000020355	Mural cells	ZIC1
ENSECAG00000020355	Mural cells	ZIC1
ENSECAG00000007964	Mural cells	EBF1
ENSECAG00000007964	Mural cells	EBF1
ENSECAG00000003011	Mural cells	S1PR3
ENSECAG00000007220	Mural cells	HEYL
ENSECAG00000016360	Mural cells	PDE3A
ENSECAG00000021128	Mural cells	SLC6A20
ENSECAG00000021128	Mural cells	SLC6A20
ENSECAG00000002491	Mural cells	WTIP
ENSECAG00000018717	Mural cells	BGN
ENSECAG00000018717	Mural cells	BGN
ENSECAG00000024636	Mural cells	CRISPLD2
ENSECAG00000024636	Mural cells	CRISPLD2
ENSECAG00000013036	Mural cells	MCAM
ENSECAG00000005787	Mural cells	TBX18
ENSECAG00000005787	Mural cells	TBX18
ENSECAG00000009263	Mural cells	RASL12
ENSECAG00000007253	Mural cells	SLC38A11
ENSECAG00000017386	Mural cells	ITGA1
ENSECAG00000017386	Mural cells	ITGA1
ENSECAG00000002116	Mural cells	SLC19A1
ENSECAG00000019798	Mural cells	EDNRA
ENSECAG00000015333	Mural cells	ADAP2
ENSECAG00000015333	Mural cells	ADAP2
ENSECAG00000052464	Mural cells	APOLD1
ENSECAG00000052464	Mural cells	APOLD1
ENSECAG00000012083	Mural cells	ATP2A3
ENSECAG00000014194	Mural cells	EGFLAM
ENSECAG00000050101	Mural cells	EMP3
ENSECAG00000050101	Mural cells	EMP3
ENSECAG00000016041	Mural cells	FBXL22
ENSECAG00000017083	Mural cells	GPRC5C
ENSECAG00000022956	Mural cells	RASGRP2
ENSECAG00000022956	Mural cells	RASGRP2
ENSECAG00000019717	Mural cells	ECM2
ENSECAG00000021670	Mural cells	GGT5
ENSECAG00000013957	Mural cells	PDE5A
ENSECAG00000017371	Mural cells	SMTN
ENSECAG00000017371	Mural cells	SMTN
ENSECAG00000019895	Mural cells	LRRC32
ENSECAG00000006674	Mural cells	RRAD
ENSECAG00000024182	Mural cells	VSTM4
ENSECAG00000024182	Mural cells	VSTM4
ENSECAG00000027749	Mural cells	KIAA0040
ENSECAG00000003386	Mural cells	RHOJ
ENSECAG00000003386	Mural cells	RHOJ
ENSECAG00000018656	Mural cells	ASB2
ENSECAG00000018814	Mural cells	BCAM
ENSECAG00000018814	Mural cells	BCAM
ENSECAG00000018963	Mural cells	COLEC12
ENSECAG00000018963	Mural cells	COLEC12
ENSECAG00000001159	Mural cells	FOXS1
ENSECAG00000054414	Mural cells	PLA1A
ENSECAG00000018584	Mural cells	LAMA4
ENSECAG00000016521	Mural cells	PTGIS
ENSECAG00000010747	Mural cells	SH3BGR
ENSECAG00000038039	Mural cells	TBXA2R
ENSECAG00000028265	Mural cells	EHD2
ENSECAG00000021360	Mural cells	KCNMB1
ENSECAG00000021360	Mural cells	KCNMB1
ENSECAG00000015345	Mural cells	RBPMS2
ENSECAG00000003124	Mural cells	RCSD1
ENSECAG00000009558	Mural cells	SLC16A12
ENSECAG00000009558	Mural cells	SLC16A12
ENSECAG00000013788	Mural cells	ARHGDIB
ENSECAG00000013788	Mural cells	ARHGDIB
ENSECAG00000010909	Mural cells	TNS2
ENSECAG00000010909	Mural cells	TNS2
ENSECAG00000010909	Mural cells	TNS2
ENSECAG00000015029	Mural cells	TGFB3
ENSECAG00000020070	Mural cells	ZIC4
ENSECAG00000020070	Mural cells	ZIC4
ENSECAG00000010327	Mural cells	INPP4B
ENSECAG00000016615	Mural cells	NID1
ENSECAG00000016615	Mural cells	NID1
ENSECAG00000001963	Mural cells	TGFB1I1
ENSECAG00000015794	Mural cells	ANXA1
ENSECAG00000015794	Mural cells	ANXA1
ENSECAG00000007989	Mural cells	C1QTNF7
ENSECAG00000038178	Mural cells	HEY2
ENSECAG00000029381	Mural cells	FOXC1
ENSECAG00000029381	Mural cells	FOXC1
ENSECAG00000029381	Mural cells	FOXC1
ENSECAG00000009519	Mural cells	C1S
ENSECAG00000020005	Mural cells	HRC
ENSECAG00000010963	Mural cells	SERPING1
ENSECAG00000010963	Mural cells	SERPING1
ENSECAG00000024480	Mural cells	TBX2
ENSECAG00000021849	Mural cells	TFPI
ENSECAG00000021849	Mural cells	TFPI
ENSECAG00000000942	Mural cells	ACKR3
ENSECAG00000018082	Mural cells	NRIP2
ENSECAG00000020816	Mural cells	PDLIM1
ENSECAG00000021766	Mural cells	PCOLCE
ENSECAG00000021766	Mural cells	PCOLCE
ENSECAG00000021766	Mural cells	PCOLCE
ENSECAG00000010512	Mural cells	RCN3
ENSECAG00000010512	Mural cells	RCN3
ENSECAG00000010025	Mural cells	GPC3
ENSECAG00000017191	Mural cells	SPP1
ENSECAG00000017191	Mural cells	SPP1
ENSECAG00000007818	Mural cells	VASP
ENSECAG00000012861	Mural cells	TBX3
ENSECAG00000012861	Mural cells	TBX3
ENSECAG00000021310	Mural cells	RND3
ENSECAG00000025107	Mural cells	COBLL1
ENSECAG00000025107	Mural cells	COBLL1
ENSECAG00000016629	Mural cells	ARHGAP10
ENSECAG00000013633	Mural cells	ARHGAP6
ENSECAG00000024769	Mural cells	COL3A1
ENSECAG00000024769	Mural cells	COL3A1
ENSECAG00000015958	Mural cells	NKD1
ENSECAG00000015958	Mural cells	NKD1
ENSECAG00000022823	Mural cells	PLCE1
ENSECAG00000018168	Mural cells	ATF5
ENSECAG00000012993	Mural cells	JAG1
ENSECAG00000008539	Mural cells	PRRX1
ENSECAG00000008539	Mural cells	PRRX1
ENSECAG00000016820	Mural cells	KANK2
ENSECAG00000016820	Mural cells	KANK2
ENSECAG00000004264	Mural cells	VASN
ENSECAG00000010815	Mural cells	ADGRE5
ENSECAG00000010815	Mural cells	ADGRE5
ENSECAG00000018250	Mural cells	IAH1
ENSECAG00000011735	Mural cells	ITGA7
ENSECAG00000023844	Mural cells	LAMA2
ENSECAG00000023844	Mural cells	LAMA2
ENSECAG00000010506	Mural cells	PLEKHH3
ENSECAG00000010672	Mural cells	PLXDC1
ENSECAG00000036634	Mural cells	CCDC3
ENSECAG00000036634	Mural cells	CCDC3
ENSECAG00000015198	Mural cells	CPM
ENSECAG00000015198	Mural cells	CPM
ENSECAG00000031273	Mural cells	PGF
ENSECAG00000005912	Mural cells	STARD8
ENSECAG00000005829	Mural cells	ARHGAP42
ENSECAG00000024471	Mural cells	COPZ2
ENSECAG00000008545	Mural cells	ECM1
ENSECAG00000008545	Mural cells	ECM1
ENSECAG00000008545	Mural cells	ECM1
ENSECAG00000021047	Mural cells	EFEMP2
ENSECAG00000021047	Mural cells	EFEMP2
ENSECAG00000004055	Mural cells	F2R
ENSECAG00000019691	Mural cells	LTBP1
ENSECAG00000019504	Mural cells	SYN3
ENSECAG00000019504	Mural cells	SYN3
ENSECAG00000008374	Neural stem cells	IGFBPL1
ENSECAG00000013053	Neural stem cells	TOP2A
ENSECAG00000024127	Neural stem cells	CENPF
ENSECAG00000024127	Neural stem cells	CENPF
ENSECAG00000031607	Neural stem cells	ENSECAG00000031607
ENSECAG00000036006	Neural stem cells	ENSECAG00000036006
ENSECAG00000036639	Neural stem cells	ENSECAG00000036639
ENSECAG00000031607	Neural stem cells	ENSECAG00000031607
ENSECAG00000036006	Neural stem cells	ENSECAG00000036006
ENSECAG00000036639	Neural stem cells	ENSECAG00000036639
ENSECAG00000036105	Neural stem cells	ENSECAG00000036105
ENSECAG00000017906	Neural stem cells	PRC1
ENSECAG00000010132	Neural stem cells	HMGB2
ENSECAG00000021052	Neural stem cells	EOMES
ENSECAG00000013223	Neural stem cells	PBK
ENSECAG00000015871	Neural stem cells	CDCA8
ENSECAG00000014619	Neural stem cells	UBE2C
ENSECAG00000011492	Neural stem cells	CDCA7
ENSECAG00000043288	Neural stem cells	DRAXIN
ENSECAG00000018476	Neural stem cells	TPX2
ENSECAG00000016271	Neural stem cells	CENPA
ENSECAG00000007464	Neural stem cells	RRM2
ENSECAG00000016512	Neural stem cells	CDK6
ENSECAG00000021538	Neural stem cells	CKAP2L
ENSECAG00000003460	Neural stem cells	CKS1B
ENSECAG00000018449	Neural stem cells	DCX
ENSECAG00000008506	Neural stem cells	HMMR
ENSECAG00000045989	Neural stem cells	MFAP2
ENSECAG00000045989	Neural stem cells	MFAP2
ENSECAG00000024519	Neural stem cells	SPC25
ENSECAG00000010821	Neural stem cells	RACGAP1
ENSECAG00000007279	Neural stem cells	MEX3A
ENSECAG00000002896	Neural stem cells	MYCN
ENSECAG00000015149	Neural stem cells	MCM7
ENSECAG00000007942	Neural stem cells	LMNB1
ENSECAG00000022197	Neural stem cells	CASP3
ENSECAG00000023847	Neural stem cells	RRM1
ENSECAG00000004817	Neural stem cells	CDKN2C
ENSECAG00000024861	Neural stem cells	DLX1
ENSECAG00000024861	Neural stem cells	DLX1
ENSECAG00000000006	Interneurons	GAD2
ENSECAG00000039874	Interneurons	ENSECAG00000039874
ENSECAG00000013586	Interneurons	VIP
ENSECAG00000023368	Interneurons	SST
ENSECAG00000008726	Interneurons	NPY
ENSECAG00000022995	Interneurons	SLC32A1
ENSECAG00000022865	Interneurons	ERBB4
ENSECAG00000010109	Interneurons	IGF1
ENSECAG00000024861	Interneurons	DLX1
ENSECAG00000024861	Interneurons	DLX1
ENSECAG00000017871	Interneurons	RBMS3
ENSECAG00000015761	Interneurons	PNOC
ENSECAG00000037686	Interneurons	NXPH1
ENSECAG00000020191	Interneurons	HTR3A
ENSECAG00000020468	Interneurons	RELN
ENSECAG00000035776	Interneurons	ENSECAG00000035776
ENSECAG00000002359	Interneurons	GRIK1
ENSECAG00000019084	Interneurons	DLX6
ENSECAG00000024502	Interneurons	LHX6
ENSECAG00000037578	Interneurons	ELFN1
ENSECAG00000037496	Interneurons	ARX
ENSECAG00000014587	Interneurons	ADARB2
ENSECAG00000021113	Interneurons	RIMS3
ENSECAG00000021113	Interneurons	RIMS3
ENSECAG00000004587	Interneurons	ANKRD34B
ENSECAG00000001156	Interneurons	CACNA2D2
ENSECAG00000024705	Interneurons	MAFB
ENSECAG00000024705	Interneurons	MAFB
ENSECAG00000024715	Neuron_CA1_Subiculum_Postsubiculum_Entorhinal_Fibcd1-Dcn-Cbln1-Ptgfr-Fezf2	FIBCD1
ENSECAG00000022398	Neuron_CA1_Subiculum_Postsubiculum_Entorhinal_Fibcd1-Dcn-Cbln1-Ptgfr-Fezf2	NDST3
ENSECAG00000039005	Neuron_CA2CA3_Pvrl3-Rgs15-Calb2	LSM11
ENSECAG00000023105	Neuron_CA2CA3_Pvrl3-Rgs15-Calb3	HOMER3
ENSECAG00000030954	Neuron_CajalRetzius_Lhx18	NHLH2
ENSECAG00000001597	Neuron_CajalRetzius_Lhx17	LHX1
ENSECAG00000013336	Neuron_CajalRetzius_Lhx16	ECEL1
ENSECAG00000016915	Neuron_CajalRetzius_Lhx15	LHX5
ENSECAG00000000771	Neuron_CajalRetzius_Lhx14	TP73
ENSECAG00000034734	Neuron_CajalRetzius_Lhx13	EBF3
ENSECAG00000006133	Neuron_CajalRetzius_Lhx12	NXPH4
ENSECAG00000016312	Neuron_CajalRetzius_Lhx11	CD274
ENSECAG00000018241	Neuron_CajalRetzius_Lhx10	REC114
ENSECAG00000019421	Neuron_CajalRetzius_Lhx9	GDF5
ENSECAG00000022686	Neuron_CajalRetzius_Lhx8	MRAP2
ENSECAG00000018296	Neuron_CajalRetzius_Lhx7	SYNDIG1L
ENSECAG00000017568	Neuron_CajalRetzius_Lhx6	TMEM163
ENSECAG00000017568	Neuron_CajalRetzius_Lhx5	TMEM163
ENSECAG00000016226	Neuron_CajalRetzius_Lhx4	ANKRD35
ENSECAG00000024127	Neuron_CajalRetzius_Lhx3	CENPF
ENSECAG00000024127	Neuron_CajalRetzius_Lhx2	CENPF
ENSECAG00000017699	Neuron_CajalRetzius_Lhx1	DACH1
ENSECAG00000018004	Neuron_CajalRetzius_Lhx0	CA8
ENSECAG00000018004	Neuron_CajalRetzius_Lhx1	CA8
ENSECAG00000030720	Neuron_Dentate_C1ql1	C1QL2
ENSECAG00000014820	Neuron_Dentate_C1ql0	DSP
ENSECAG00000008518	Neuron_Dentate_C1ql1	NPNT
ENSECAG00000000237	Neuron_Dentate_C1ql2	DGKH
ENSECAG00000017359	Neuron_Subiculum_Entorhinal_Nxph1	NXPH3
ENSECAG00000033234	Neuron_Subiculum_Entorhinal_Nxph2	CBLN2
ENSECAG00000010064	Neuron_Subiculum_Entorhinal_Nxph3	OLFM3
ENSECAG00000013594	Neuron_Subiculum_Slc17a1	RXFP1
ENSECAG00000007841	Neuron_Subiculum_Slc17a2	CUX2
ENSECAG00000019633	Neuron_Subiculum_Slc17a3	IGFBP6
ENSECAG00000021113	Neuron_Subiculum_Slc17a4	RIMS3
ENSECAG00000021113	Neuron_Subiculum_Slc17a5	RIMS3
ENSECAG00000010546	Neuron_Subiculum_Slc17a6	KLF5
ENSECAG00000040229	Oligodendrocytes	TMEM88B
ENSECAG00000024468	Oligodendrocytes	MOG
ENSECAG00000021534	Oligodendrocytes	ASPA
ENSECAG00000060252	Oligodendrocytes	GJB1
ENSECAG00000012104	Oligodendrocytes	TNFAIP6
ENSECAG00000024269	Oligodendrocytes	UGT8
ENSECAG00000029054	Oligodendrocytes	NKX6-2
ENSECAG00000011290	Oligodendrocytes	PPP1R14A
ENSECAG00000009896	Oligodendrocytes	SERPINB1
ENSECAG00000004031	Oligodendrocytes	EVI2A
ENSECAG00000020245	Oligodendrocytes	FA2H
ENSECAG00000006632	Oligodendrocytes	HAPLN2
ENSECAG00000016606	Oligodendrocytes	LPAR1
ENSECAG00000037673	Oligodendrocytes	GJC2
ENSECAG00000031779	Oligodendrocytes	S1PR5
ENSECAG00000001068	Oligodendrocytes	TMEM125
ENSECAG00000019910	Oligodendrocytes	PDLIM2
ENSECAG00000022899	Oligodendrocytes	ARSG
ENSECAG00000014408	Oligodendrocytes	PLS1
ENSECAG00000006102	Oligodendrocytes	GJC3
ENSECAG00000022965	Oligodendrocytes	RHOG
ENSECAG00000007762	Oligodendrocytes	TRIM59
ENSECAG00000016382	Oligodendrocytes	ANLN
ENSECAG00000006867	Oligodendrocytes	CDC42EP2
ENSECAG00000018566	Oligodendrocytes	TMEM63A
ENSECAG00000024172	Oligodendrocytes	ADAMTS4
ENSECAG00000016337	Oligodendrocytes	GALNT6
ENSECAG00000017984	Oligodendrocytes	LITAF
ENSECAG00000022432	Oligodendrocytes	PLEKHH1
ENSECAG00000019034	Oligodendrocytes	NMRAL1
ENSECAG00000022780	Oligodendrocytes	TTYH2
ENSECAG00000054626	Oligodendrocytes	ENSECAG00000054626
ENSECAG00000021799	Oligodendrocytes	MYRF
ENSECAG00000020162	Oligodendrocytes	PRR5L
ENSECAG00000024045	Oligodendrocytes	EFHD1
ENSECAG00000010056	Oligodendrocytes	C1H10orf90
ENSECAG00000017512	Oligodendrocytes	GPR62
ENSECAG00000002157	Oligodendrocytes	KLHL4
ENSECAG00000016118	Oligodendrocytes	PIGZ
ENSECAG00000023506	Oligodendrocytes	TPRN
ENSECAG00000014743	Oligodendrocytes	ELOVL1
ENSECAG00000013960	Oligodendrocytes	FGFR2
ENSECAG00000007337	Oligodendrocytes	PDE8A
ENSECAG00000024225	Oligodendrocytes	PHLDB1
ENSECAG00000007115	Oligodendrocytes	FRMD8
ENSECAG00000020051	Oligodendrocytes	CD82
ENSECAG00000015384	Oligodendrocytes	ARHGEF10
ENSECAG00000009792	Oligodendrocytes	UNC5B
ENSECAG00000012953	Oligodendrocytes	PPFIBP2
ENSECAG00000008570	Oligodendrocytes	GAB1
ENSECAG00000018909	Oligodendrocytes	GAL3ST1
ENSECAG00000018909	Oligodendrocytes	GAL3ST1
ENSECAG00000015198	Oligodendrocytes	CPM
ENSECAG00000015198	Oligodendrocytes	CPM
ENSECAG00000007610	Oligodendrocytes	TMEM98
ENSECAG00000007610	Oligodendrocytes	TMEM98
ENSECAG00000030220	Oligodendrocytes	CDC42EP1
ENSECAG00000030220	Oligodendrocytes	CDC42EP1
ENSECAG00000002225	Oligodendrocytes	SLC6A9
ENSECAG00000000939	Oligodendrocytes	FAH
ENSECAG00000001131	Oligodendrocyte precursor cells	GPR17
ENSECAG00000018176	Oligodendrocyte precursor cells	PDGFRA
ENSECAG00000036729	Oligodendrocyte precursor cells	C1QL1
ENSECAG00000016310	Oligodendrocyte precursor cells	LHFPL3
ENSECAG00000010692	Oligodendrocyte precursor cells	CSPG4
ENSECAG00000021892	Oligodendrocyte precursor cells	NEU4
ENSECAG00000019596	Oligodendrocyte precursor cells	VCAN
ENSECAG00000017224	Oligodendrocyte precursor cells	MATN4
ENSECAG00000011627	Oligodendrocyte precursor cells	ENPP6
ENSECAG00000011568	Oligodendrocyte precursor cells	TRAF4
ENSECAG00000017676	Oligodendrocyte precursor cells	BMP4
ENSECAG00000017676	Oligodendrocyte precursor cells	BMP4
ENSECAG00000017605	Oligodendrocyte precursor cells	SNX22
ENSECAG00000009382	Oligodendrocyte precursor cells	SH3BP4
ENSECAG00000007972	Oligodendrocyte precursor cells	SUSD5
ENSECAG00000023554	Oligodendrocyte precursor cells	EMID1
ENSECAG00000023084	Oligodendrocyte precursor cells	PRKCQ
ENSECAG00000016219	Oligodendrocyte precursor cells	KANK1
ENSECAG00000016753	Oligodendrocyte precursor cells	LIMS2
ENSECAG00000016753	Oligodendrocyte precursor cells	LIMS2
ENSECAG00000013287	Oligodendrocyte precursor cells	BFSP2
ENSECAG00000018977	Oligodendrocyte precursor cells	NKX2-2
ENSECAG00000018004	Oligodendrocyte precursor cells	CA8
ENSECAG00000018004	Oligodendrocyte precursor cells	CA8
ENSECAG00000012115	Oligodendrocyte precursor cells	SEMA3D
ENSECAG00000000196	Oligodendrocyte precursor cells	MMP15
ENSECAG00000019573	Oligodendrocyte precursor cells	PCDH15
ENSECAG00000000639	Oligodendrocyte precursor cells	PLXNB3
ENSECAG00000031501	Oligodendrocyte precursor cells	TMEM255B
ENSECAG00000016829	Oligodendrocyte precursor cells	ABTB2
ENSECAG00000006979	Oligodendrocyte precursor cells	GALNT10
ENSECAG00000023119	Oligodendrocyte precursor cells	CHADL
ENSECAG00000011921	Oligodendrocyte precursor cells	CASKIN2
ENSECAG00000000706	Oligodendrocyte precursor cells	MEGF11
ENSECAG00000010880	Oligodendrocyte precursor cells	SOX6
ENSECAG00000007228	Oligodendrocyte precursor cells	ARHGAP31
ENSECAG00000007228	Oligodendrocyte precursor cells	ARHGAP31
ENSECAG00000019926	Oligodendrocyte precursor cells	BRINP3
ENSECAG00000018909	Oligodendrocyte precursor cells	GAL3ST1
ENSECAG00000018909	Oligodendrocyte precursor cells	GAL3ST1
ENSECAG00000015163	Oligodendrocyte precursor cells	SHC4
ENSECAG00000000816	Oligodendrocyte precursor cells	AMPD3
ENSECAG00000012990	Oligodendrocyte precursor cells	CALCRL
ENSECAG00000014479	Oligodendrocyte precursor cells	PXDC1
ENSECAG00000021663	Oligodendrocyte precursor cells	SMOC1
ENSECAG00000017568	Oligodendrocyte precursor cells	TMEM163
ENSECAG00000017568	Oligodendrocyte precursor cells	TMEM163
ENSECAG00000030220	Oligodendrocyte precursor cells	CDC42EP1
ENSECAG00000030220	Oligodendrocyte precursor cells	CDC42EP1
ENSECAG00000013746	Oligodendrocyte precursor cells	SPRY1
ENSECAG00000017017	Oligodendrocyte precursor cells	LNX1
ENSECAG00000014979	Oligodendrocyte precursor cells	AFAP1L2
ENSECAG00000023357	Oligodendrocyte precursor cells	COL9A3
ENSECAG00000023357	Oligodendrocyte precursor cells	COL9A3
ENSECAG00000008539	Oligodendrocyte precursor cells	PRRX1
ENSECAG00000008539	Oligodendrocyte precursor cells	PRRX1
ENSECAG00000019660	Oligodendrocyte precursor cells	TRIB1
