# Supplementary material for: Chiropteran (Hypsugo savii) Post-Natal Brain 2D-In Vitro Models: Primary Cell Isolation, Immortalization and Transcriptomic Changes
Source: Animals (Basel). 2026 Jul 2;16(13):2037. doi: 10.3390/ani16132037 (PMC13360592; doi:10.3390/ani16132037)
Supplement: Supplementary file 1 [file animals-16-02037-s001.zip › Table S3.xlsx]

## Sheet: GSEA_GOBP
	Direction	GSEA Analysis: CiBCs-CpBCs Pathways	URL	NES	Genes	adj.Pval	UpGenes	DownGenes	UnregGenes
13	Down	Response to corticosterone	https://amigo.geneontology.org/amigo/term/GO:0051412	-0.9026	9	9.9e-04	0	5	4
12		Negative regulation of collateral sprouting	https://amigo.geneontology.org/amigo/term/GO:0048671	-0.9086	10	1.3e-03	0	4	6
17		Terminal button organization	https://amigo.geneontology.org/amigo/term/GO:0072553	-0.9582	5	3.2e-03	0	1	4
5		Positive regulation of granulocyte differentiation	https://amigo.geneontology.org/amigo/term/GO:0030854	-0.9223	7	3.6e-03	0	4	3
9		Norepinephrine metabolic process	https://amigo.geneontology.org/amigo/term/GO:0042415	-0.9217	7	3.6e-03	0	4	3
19		Regulation of gap junction assembly	https://amigo.geneontology.org/amigo/term/GO:1903596	-0.9542	5	4.5e-03	0	3	2
14		Mesenchymal-epithelial cell signaling	https://amigo.geneontology.org/amigo/term/GO:0060638	-0.9086	7	6.8e-03	0	4	3
4		Peripheral nervous system axon regeneration	https://amigo.geneontology.org/amigo/term/GO:0014012	-0.9023	8	9.8e-03	0	5	3
8		Anterior/posterior axon guidance	https://amigo.geneontology.org/amigo/term/GO:0033564	-0.9434	5	1.0e-02	0	3	2
16		Cellular response to lead ion	https://amigo.geneontology.org/amigo/term/GO:0071284	-0.9356	5	1.5e-02	0	2	3
10		Sodium-independent organic anion transport	https://amigo.geneontology.org/amigo/term/GO:0043252	-0.9344	5	1.6e-02	0	3	2
11		Negative regulation of insulin-like growth factor receptor signaling pathway	https://amigo.geneontology.org/amigo/term/GO:0043569	-0.9269	5	2.5e-02	0	3	2
20		Interneuron migration	https://amigo.geneontology.org/amigo/term/GO:1904936	-0.9214	5	2.8e-02	0	2	3
3		Negative regulation of adenylate cyclase activity	https://amigo.geneontology.org/amigo/term/GO:0007194	-0.9088	5	4.6e-02	0	1	4
6		Negative regulation of cyclase activity	https://amigo.geneontology.org/amigo/term/GO:0031280	-0.9088	5	4.6e-02	0	1	4
15		Microglial cell proliferation	https://amigo.geneontology.org/amigo/term/GO:0061518	-0.9077	5	4.6e-02	0	3	2
7		Detection of lipopolysaccharide	https://amigo.geneontology.org/amigo/term/GO:0032497	-0.9041	5	5.3e-02	0	2	3
18		Negative regulation of trophoblast cell migration	https://amigo.geneontology.org/amigo/term/GO:1901164	-0.8943	5	7.0e-02	0	3	2
1	Up	Regulation of antimicrobial humoral response	https://amigo.geneontology.org/amigo/term/GO:0002759	0.9508	5	4.1e-03	3	0	2
2		Negative regulation of humoral immune response	https://amigo.geneontology.org/amigo/term/GO:0002921	0.8932	5	3.9e-02	3	0	2

## Sheet: GSEA_MSigDBHallmark
	Direction	GSEA Analysis: CiBCs-CpBCs Pathways	URL	NES	Genes	adj.Pval	UpGenes	DownGenes	UnregGenes
19	Down	HALLMARK TNFA SIGNALING VIA NFKB	https://www.gsea-msigdb.org/gsea/msigdb/human/geneset/HALLMARK_TNFA_SIGNALING_VIA_NFKB	-0.6574	162	5.1e-12	11	73	78
8		HALLMARK EPITHELIAL MESENCHYMAL TRANSITION	https://www.gsea-msigdb.org/gsea/msigdb/human/geneset/HALLMARK_EPITHELIAL_MESENCHYMAL_TRANSITION	-0.6274	174	1.5e-10	18	87	69
16		HALLMARK KRAS SIGNALING UP	https://www.gsea-msigdb.org/gsea/msigdb/human/geneset/HALLMARK_KRAS_SIGNALING_UP	-0.6552	138	4.5e-10	13	62	63
20		HALLMARK UV RESPONSE DN	https://www.gsea-msigdb.org/gsea/msigdb/human/geneset/HALLMARK_UV_RESPONSE_DN	-0.58	137	6.0e-06	11	51	75
13		HALLMARK INFLAMMATORY RESPONSE	https://www.gsea-msigdb.org/gsea/msigdb/human/geneset/HALLMARK_INFLAMMATORY_RESPONSE	-0.574	115	3.6e-05	17	44	54
10		HALLMARK HYPOXIA	https://www.gsea-msigdb.org/gsea/msigdb/human/geneset/HALLMARK_HYPOXIA	-0.5154	168	6.7e-05	15	55	98
2		HALLMARK ANGIOGENESIS	https://www.gsea-msigdb.org/gsea/msigdb/human/geneset/HALLMARK_ANGIOGENESIS	-0.7734	28	2.0e-04	1	15	12
5		HALLMARK COAGULATION	https://www.gsea-msigdb.org/gsea/msigdb/human/geneset/HALLMARK_COAGULATION	-0.6004	79	3.3e-04	7	30	42
6		HALLMARK COMPLEMENT	https://www.gsea-msigdb.org/gsea/msigdb/human/geneset/HALLMARK_COMPLEMENT	-0.5298	126	4.2e-04	13	36	77
11		HALLMARK IL2 STAT5 SIGNALING	https://www.gsea-msigdb.org/gsea/msigdb/human/geneset/HALLMARK_IL2_STAT5_SIGNALING	-0.5012	145	7.7e-04	18	48	79
17		HALLMARK P53 PATHWAY	https://www.gsea-msigdb.org/gsea/msigdb/human/geneset/HALLMARK_P53_PATHWAY	-0.4413	173	1.3e-02	17	41	115
3		HALLMARK APOPTOSIS	https://www.gsea-msigdb.org/gsea/msigdb/human/geneset/HALLMARK_APOPTOSIS	-0.4497	135	1.7e-02	22	36	77
4		HALLMARK CHOLESTEROL HOMEOSTASIS	https://www.gsea-msigdb.org/gsea/msigdb/human/geneset/HALLMARK_CHOLESTEROL_HOMEOSTASIS	-0.5147	63	3.4e-02	1	13	49
18		HALLMARK TGF BETA SIGNALING	https://www.gsea-msigdb.org/gsea/msigdb/human/geneset/HALLMARK_TGF_BETA_SIGNALING	-0.5222	51	5.8e-02	4	13	34
12		HALLMARK IL6 JAK STAT3 SIGNALING	https://www.gsea-msigdb.org/gsea/msigdb/human/geneset/HALLMARK_IL6_JAK_STAT3_SIGNALING	-0.5031	49	8.1e-02	5	19	25
1		HALLMARK ANDROGEN RESPONSE	https://www.gsea-msigdb.org/gsea/msigdb/human/geneset/HALLMARK_ANDROGEN_RESPONSE	-0.4395	88	8.1e-02	9	21	58
7	Up	HALLMARK E2F TARGETS	https://www.gsea-msigdb.org/gsea/msigdb/human/geneset/HALLMARK_E2F_TARGETS	0.6035	192	5.0e-13	71	3	118
9		HALLMARK G2M CHECKPOINT	https://www.gsea-msigdb.org/gsea/msigdb/human/geneset/HALLMARK_G2M_CHECKPOINT	0.5001	188	1.7e-06	62	7	119
15		HALLMARK KRAS SIGNALING DN	https://www.gsea-msigdb.org/gsea/msigdb/human/geneset/HALLMARK_KRAS_SIGNALING_DN	0.4755	98	5.3e-03	31	14	53
14		HALLMARK INTERFERON ALPHA RESPONSE	https://www.gsea-msigdb.org/gsea/msigdb/human/geneset/HALLMARK_INTERFERON_ALPHA_RESPONSE	0.4533	59	7.2e-02	10	5	44

## Sheet: GSEA_KEGG
	Direction	GSEA Analysis: CiBCs-CpBCs Pathways	URL	NES	Genes	adj.Pval	UpGenes	DownGenes	UnregGenes
8	Down	IL-17 signaling pathway	https://www.genome.jp/kegg-bin/show_pathway?hsa04657	-0.6796	56	1.4e-03	2	14	40
16		Parathyroid hormone synthesis secretion and action	https://www.genome.jp/kegg-bin/show_pathway?hsa04928	-0.6111	83	3.1e-03	6	27	50
11		Glutamatergic synapse	https://www.genome.jp/kegg-bin/show_pathway?hsa04724	-0.6077	72	5.2e-03	11	23	38
10		Retrograde endocannabinoid signaling	https://www.genome.jp/kegg-bin/show_pathway?hsa04723	-0.5832	85	5.2e-03	7	17	61
6		Neuroactive ligand-receptor interaction	https://www.genome.jp/kegg-bin/show_pathway?hsa04080	-0.5604	99	5.2e-03	17	37	45
5		Viral protein interaction with cytokine and cytokine receptor	https://www.genome.jp/kegg-bin/show_pathway?hsa04061	-0.8014	19	8.7e-03	0	11	8
7		Cell adhesion molecules	https://www.genome.jp/kegg-bin/show_pathway?hsa04514	-0.5635	59	4.6e-02	10	19	30
9		Intestinal immune network for IgA production	https://www.genome.jp/kegg-bin/show_pathway?hsa04672	-0.8362	9	4.8e-02	0	4	5
18		African trypanosomiasis	https://www.genome.jp/kegg-bin/show_pathway?hsa05143	-0.8032	12	4.8e-02	0	3	9
20		Rheumatoid arthritis	https://www.genome.jp/kegg-bin/show_pathway?hsa05323	-0.5862	43	4.8e-02	5	13	25
19		Bladder cancer	https://www.genome.jp/kegg-bin/show_pathway?hsa05219	-0.6174	33	6.3e-02	9	10	14
15		Renin secretion	https://www.genome.jp/kegg-bin/show_pathway?hsa04924	-0.5557	46	7.2e-02	9	13	24
13		Insulin secretion	https://www.genome.jp/kegg-bin/show_pathway?hsa04911	-0.5475	49	7.2e-02	6	13	30
12		GABAergic synapse	https://www.genome.jp/kegg-bin/show_pathway?hsa04727	-0.5566	44	8.2e-02	6	13	25
1		Glycosaminoglycan biosynthesis-chondroitin sulfate/dermatan sulfate	https://www.genome.jp/kegg-bin/show_pathway?hsa00532	-0.7079	16	8.9e-02	0	6	10
17		Nicotine addiction	https://www.genome.jp/kegg-bin/show_pathway?hsa05033	-0.7342	13	9.6e-02	3	7	3
14		Regulation of lipolysis in adipocytes	https://www.genome.jp/kegg-bin/show_pathway?hsa04923	-0.5694	37	9.9e-02	5	11	21
2	Up	DNA replication	https://www.genome.jp/kegg-bin/show_pathway?hsa03030	0.6693	33	1.1e-02	20	1	12
4		Fanconi anemia pathway	https://www.genome.jp/kegg-bin/show_pathway?hsa03460	0.5668	45	4.6e-02	19	1	25
3		Homologous recombination	https://www.genome.jp/kegg-bin/show_pathway?hsa03440	0.5901	37	4.8e-02	14	1	22

## Sheet: GSEA_Signatures
	Direction	GSEA Analysis: CiBCs-CpBCs Pathways	URL	NES	Genes	adj.Pval	UpGenes	DownGenes	UnregGenes
3	Down	Meningeal and stromal fibroblasts		-0.582	86	6.5e-04	10	41	35
5		Mural cells		-0.5022	113	7.2e-03	17	42	54
4		Microglia		-0.5243	72	1.5e-02	10	32	30
7		Oligodendrocyte precursor cells		-0.5409	38	5.8e-02	7	11	20
1		Endothelial cells		-0.3904	126	9.6e-02	31	35	60
6	Up	Neural stem cells		0.6649	25	7.3e-03	9	1	15
2		Ependymal cells		0.4204	78	5.8e-02	19	13	46
